# Supplementary material for: A Novel Cuproptosis-Related Prognostic Gene Signature and Validation of Differential Expression in Clear Cell Renal Cell Carcinoma
Source: Genes (Basel). 2022 May 10;13(5):851. doi: 10.3390/genes13050851 (PMC9141858; doi:10.3390/genes13050851)
Supplement: Supplementary file 1 [file genes-13-00851-s001.zip]

Archive with 1 entries (1 files):
- genes-1690396-supplementary.pdf
